# Supplementary material for: Self-propagating, protease-resistant, recombinant prion protein conformers with or without in vivo pathogenicity
Source: PLoS Pathog. 2017 Jul 12;13(7):e1006491. doi: 10.1371/journal.ppat.1006491 (PMC5524416; doi:10.1371/journal.ppat.1006491)
Supplement: S1 Appendix — The intensities at different concentrations of GdnHCl were quantified with ImageJ and presented in percentages of the un-denatured. Data in this spreadsheet was used to plot the denaturation curves shown in Figs 5B and 6D, and to analyze the statistical significances in GraphPad Prism. (XLSX) [file ppat.1006491.s011.xlsx]

## Sheet: Sheet1
	R			R-Low							NIH
GdnHCl (M)
0	100	100	100	100	100	100	100	100	100	100	100	100	100	100	100
0.5	87.634	129.542	84.4899	90.8993	96.0421	118.796	194.547	45.5885	102.52	103.422	40.9012	58.7545	128.725	131.938	151.68
1	99.1023	141.849	115.647	84.7616	67.7077	128.632	168.873	12.3142	97.3109	105.904	58.3648	60.0512	132.765	99.4302	177.36
1.5	92.8599	92.837	79.8197	64.0383	65.6964	117.125	54.8447	16.5932	81.8889	93.4682	31.8002	58.834	121.119	72.0931	125.419
2	73.3566	82.1776	34.801	59.3768	55.0526	134.941	38.7257	20.3282	53.8337	89.9271	17.2868	43.4147	114	86.4031	70.6198
2.5	41.8113	28.3296	54.1206	43.7833	40.1423	108.06	25.747	6.91398	33.2264	25.2089	5.18718	44.7903	64.1851	60.6135	41.2345
3	5.79906	7.92535	18.8058	10.2846	27.1559	75.4018	19.3165	1.91676	19.8251	23.2014	0.020751	16.3805	37.0694	47.8539	18.7602
3.5	3.94051	2.1185	11.1302	4.21682	8.34282	11.0343	7.27964	0.684507	12.8668	14.7201	2.0339	17.9702	36.9931	34.8443	8.71215
4	0	0.919682	4.67454	2.91672	2.4771	5.27581	2.95447	0.698798	8.06539	5.89011	5.01003	6.6067	6.46782	20.9035	6.02524
